# Supplementary material for: Correction: Hu et al. Profiles of Long Non-Coding RNAs and mRNA Expression in Human Macrophages Regulated by Interleukin-27. Int. J. Mol. Sci. 2019, 20, 6207
Source: Int J Mol Sci. 2021 May 12;22(10):5129. doi: 10.3390/ijms22105129 (PMC8151633; doi:10.3390/ijms22105129)
Supplement: Supplementary file 1 [file ijms-22-05129-s001.zip]

Archive with 1 entries (1 files):
- ijms-1204614-supplementary.xlsx
